# Supplementary material for: The D75N and P161S Mutations in the C0-C2 Fragment of cMyBP-C Associated with Hypertrophic Cardiomyopathy Disturb the Thin Filament Activation, Nucleotide Exchange in Myosin, and Actin–Myosin Interaction
Source: Int J Mol Sci. 2024 Oct 18;25(20):11195. doi: 10.3390/ijms252011195 (PMC11508426; doi:10.3390/ijms252011195)
Supplement: Supplementary file 1 [file ijms-25-11195-s001.zip]

Archive with 1 entries (1 files):
- ijms-3205211-supplementary.pdf
